# Supplementary material for: WO3 Nanorods Decorated with Very Small Amount of Pt for Effective Hydrogen Evolution Reaction
Source: Nanomaterials (Basel). 2023 Mar 16;13(6):1071. doi: 10.3390/nano13061071 (PMC10059913; doi:10.3390/nano13061071)
Supplement: Supplementary file 1 [file nanomaterials-13-01071-s001.zip]

Archive with 1 entries (1 files):
- nanomaterials-2280205-supplementary.pdf
